# Supplementary material for: Enhanced production of l-fuculose by Escherichia coli engineered via genome-scale metabolic modeling
Source: PLoS One. 2026 May 14;21(5):e0349374. doi: 10.1371/journal.pone.0349374 (PMC13175319; doi:10.1371/journal.pone.0349374)
Supplement: S1 Table — (XLSX) [file pone.0349374.s001.xlsx]

## Sheet: Table S1
Table S1. Vectors and primers used in this study.
Vectors
Type	Characteristic
pKD46	Temperature-sensitive ori (pSC101), ampicillin resistance gene, L-arabinose inducible promoter(araBAD) expressed gamma, beta, exo protein for λ-red recombination
pKD4	R6K gamma origin of replication, ampicillin resistance gene, kanamycin resistance gene, contain two identical flippase recognition target (FRT) site
pCP20	Temperature-sensitive ori (pSC101), ampicillin resistance gene, chloramphenicol resistance gene, constitutive promoter expressed yease Flp recombinase gene (FLP)
pCDF Duet-1	low-copy-number ColDF13(CDF) origin of replication, streptomycin resistance gene, T7 promoter
Primers
Purpose	Name	Sequence (5’-3’)
Cassette construction	fucKI D-F	tgctgaccgagaaactgcgccatgcctgcggagctgccgtcgagtgtgtcgtgtaggctggagctgcttc
	fucKI D-R	gcactttcaatagttcgggagaaattaacggcgaaattgttttcagcattatgggaattagccatggtcc
	aldA D-F	attaacaatgtattcaccgaaaacaaacatataaatcacaggagtcgcccgtgtaggctggagctgcttc
	aldA D-R	aaactctgacgcgcacaggcggaggaaaaaacctccgcctctttcactcaatgggaattagccatggtcc
	tpiA D-F	aagagttaaggaaagtaagtgccggatatgaaatccggcacctgtcagacgtgtaggctggagctgcttc
	tpiA D-R	ctgcggggcggccatcttcctttattcgcttataagcgtggagaattaaaatgggaattagccatggtcc
	fucO D-F	gagccggatacgccgcaaacgtcgtatccggcattatcacatcagcgcatgtgtaggctggagctgcttc
	fucO D-R	atgggttacgaattgaagagtaatttcgtaaagcaacaaggagaaggatgatgggaattagccatggtcc
Validation primer	fucKI V-F	ggttcgtccttcatcgttatgaccattatt
	fucKI V-R	atttttcaccccatcattcgataaccgccc
	aldA V-F	cgcgggcgagattttatcgttcacgttg
	aldA V-R	tctggtgatcccggaactgagcggcaaact
	tpiA V-F	acacaacgaaatctactgacgcttaaccgt
	tpiA V-R	atgaccaaaacacaaagccagaaaaaactg
	fucO V-F	ccatttatcgataaagaatttggcgttcaa
	fucO V-R	ggaacacgcgaactttctgaacatgttgcg
pTrc99a-otsAB vector construction primer	fucA F	acaggaaacagaccatgacagaaccgttaaccgaaac
	fucA R	gcaggtcgactctagctacgcaagcttaggaaagg
pTrc99a-otsAB vector validation primer	pCDF V-F	cgttctggataatgttttttgcgccgacat
	pCDF V-R	gcatggggtcaggtgggaccaccgcgctac
