# Supplementary material for: Enhanced production of l-fuculose by Escherichia coli engineered via genome-scale metabolic modeling
Source: PLoS One. 2026 May 14;21(5):e0349374. doi: 10.1371/journal.pone.0349374 (PMC13175319; doi:10.1371/journal.pone.0349374)
Supplement: S2 Table — (XLSX) [file pone.0349374.s002.xlsx]

## Sheet: Table S2
Table S2. Metabolic flux balance analysis for L-fuculose synthesis under aerobic and anaerobic conditions.
Class	Condition
Glucose consumption (mM/dcw/h)	100	50	20	10	10
Lactaldehyde consumption (mM/dcw/h)	10	10	10	10	10
Aeration	Aerobic	Aerobic	Aerobic	Aerobic	Anaerobic
Genes	Reaction rate (dcw/mM/h)
PFK	73.7	37.91	15.98	9.167	9.748
PFL	0	0	0	0	17.37
PGI	45.05	24.94	11.5	8.48	9.948
PGK	-149.4	-71.21	-23.86	-8.58	-19.33
PGL	53.18	24.23	8.237	1.448	0
ACALD	0	0	0	0	-2.942
PGM	-136.5	-65.18	-21.94	-8.053	-18.95
PIt2r	31.69	14.83	4.702	1.297	0.9314
PPC	24.69	11.55	1.28	0	0.7256
ALCD2x	0	0	0	0	-2.942
ACKr	0	0	0	0	-13.21
ACONTa	50.64	25	9.205	4.54	0.2732
ACONTb	50.64	25	9.205	4.54	0.2732
ATPM	8.39	8.39	8.39	8.39	8.39
ACt2r	0	0	0	0	-13.21
PPS	0	0	0	2.13	0
ADK1	0	0	0	2.13	0
AKGDH	41.35	20.65	5.444	3.149	0
ATPS4r	401.5	195.1	71.85	31.26	-7.281
PYK	7.329	1.53	0	0	8.091
PTAr	0	0	0	0	13.21
BIOMASS_Ecoli_core_w_GAM	8.615	4.031	1.278	0.3525	0.2532
CO2t	-203.4	-98.45	-35.6	-15	0.4524
RPE	29.26	13.26	4.573	0.7118	-0.182
CS	50.64	25	9.205	4.54	0.2732
RPI	-23.92	-10.98	-3.665	-0.736	-0.182
CYTBD	386.9	187.6	68.25	29.18	0
ENO	136.5	65.18	21.94	8.053	18.95
SUCDi	41.35	20.65	7.826	4.159	0
SUCOAS	-41.35	-20.65	-5.444	-3.149	0
ETOHt2r	0	0	0	0	-2.942
TALA	16.19	7.357	2.517	0.4195	-0.0453
THD2	0	0	0	0	4.341
TKT1	16.19	7.357	2.517	0.4195	-0.0453
TKT2	13.08	5.901	2.056	0.2923	-0.1367
TPI	63.7	27.91	5.983	-0.8333	9.748
EX_ac_e	0	0	0	0	13.21
EX_co2_e	203.4	98.45	35.6	15	-0.4524
EX_etoh_e	0	0	0	0	2.942
EX_for_e	0	0	0	0	17.37
EX_glc__D_e	-100	-50	-20	-10	-10
EX_h_e	172.8	80.87	25.64	7.072	35.66
EX_h2o_e	266.2	127.8	44.91	17.57	-1.55
EX_nh4_e	-46.97	-21.98	-6.97	-1.922	-1.381
EX_o2_e	-193.4	-93.79	-34.12	-14.59	0
EX_pi_e	-31.69	-14.83	-4.702	-1.297	-0.9314
FBA	73.7	37.91	15.98	9.167	9.748
FORt	0	0	0	0	-17.37
FUM	41.35	20.65	7.826	4.159	0
G6PDH2r	53.18	24.23	8.237	1.448	0
GAPD	149.4	71.21	23.86	8.58	19.33
GLCpts	100	50	20	10	10
GLNS	2.203	1.031	0.3269	0.09014	0.06474
GLUDy	-44.77	-20.95	-6.643	-1.832	-1.316
GND	53.18	24.23	8.237	1.448	0
H2Ot	-266.2	-127.8	-44.91	-17.57	1.55
ICDHyr	50.64	25	6.823	3.529	0.2732
ICL	0	0	2.383	1.01	0
MALS	0	0	2.383	1.01	0
MDH	41.35	20.65	10.21	5.17	0
NADH16	345.5	166.9	60.42	25.02	0
NH4t	46.97	21.98	6.97	1.922	1.381
O2t	193.4	93.79	34.12	14.59	0
PDH	82.93	40.11	16.38	6.871	0
ladT	-10	-10	-10	-10	-10
fucA	10	10	10	10	0
fucul_P	10	10	10	10	0
12pdoox	0	0	0	0	10
12pdo_P	0	0	0	0	10
12pdo_T	0	0	0	0	10
