# Supplementary material for: Enhanced production of l-fuculose by Escherichia coli engineered via genome-scale metabolic modeling
Source: PLoS One. 2026 May 14;21(5):e0349374. doi: 10.1371/journal.pone.0349374 (PMC13175319; doi:10.1371/journal.pone.0349374)
Supplement: S3 Table — No samples were collected at 6 h for Fuc2–Fuc4. ND values in fuculose indicate loss during derivatization. (XLSX) [file pone.0349374.s003.xlsx]

## Sheet: Sheet1
Table S3. Raw dataset of time-course fermentation profiles for fuculose-producing strains. No samples were collected at 6 h for Fuc2–Fuc4. ND values in fuculose indicate loss during derivatization.
Optical density
Time (h)	Fuc 1			Fuc2			Fuc3			Fuc4
	Fuc1_1	Fuc1_2	Fuc1_3	Fuc2_1	Fuc2_2	Fuc2_3	Fuc3_1	Fuc3_2	Fuc3_3	Fuc4_1	Fuc4_2	Fuc4_3
0	0.143	0.143	0.143	0.157	0.157	0.157	0.148	0.148	0.148	0.16	0.16	0.16
6	1.118	1.064	1.079	-	-	-	-	-	-	-	-	-
12	3.075	3.14	3.095	0.344	0.341	0.367	0.219	0.21	0.217	0.357	0.359	0.345
24	3.99	4.145	3.675	0.388	0.392	0.387	0.234	0.243	0.236	0.429	0.428	0.422
48	4.12	4.585	4.32	0.74	0.735	0.615	0.307	0.322	0.318	0.523	0.539	0.545
72	4.045	4.27	4.14	2.31	2.25	2.46	0.935	1.165	1.2	1.985	1.705	2.045
96	4.655	3.67	3.96	3.35	3.345	2.755	2.645	2.495	2.29	3.065	3.035	2.915
120	3.555	4.57	4.54	3.525	3.25	4.565	3.83	3.93	3.915	3.12	3.15	3.33
Glucose (g/L)
Time (h)	Fuc 1			Fuc2			Fuc3			Fuc4
	Fuc1_1	Fuc1_2	Fuc1_3	Fuc2_1	Fuc2_2	Fuc2_3	Fuc3_1	Fuc3_2	Fuc3_3	Fuc4_1	Fuc4_2	Fuc4_3
0	9.90819	9.82395	9.35818	10.129	10.2311	10.1825	10.2058	10.4253	10.4292	10.1349	10.283	10.1657
6	9.55508	9.53224	9.53561	-	-	-	-	-	-	-	-	-
12	8.52002	8.40988	8.47657	10.0781	10.1284	10.2024	10.2469	10.1848	10.0838	10.1332	10.1327	10.1244
24	7.01144	6.91005	7.05516	10.0326	9.98172	9.99856	10.1355	10.192	10.2524	10.0642	10.043	10.0159
48	5.37835	5.55984	5.55642	10.0266	9.79129	10.2063	10.2446	10.2459	10.2948	9.97642	10.1122	9.9347
72	4.27078	4.55332	4.53934	8.43975	8.14043	9.54785	9.71677	9.78325	9.80061	8.99683	9.20086	8.58753
96	3.91236	3.48074	3.79524	7.22962	7.16094	9.4051	8.00873	8.01355	7.81198	7.74066	8.26963	7.52747
120	3.10296	3.58342	3.3473	7.59326	6.89964	6.93517	7.09522	7.30851	6.88191	8.18266	7.28167	6.97131
Lactaldehyde (g/L)
Time (h)	Fuc 1			Fuc2			Fuc3			Fuc4
	Fuc1_1	Fuc1_2	Fuc1_3	Fuc2_1	Fuc2_2	Fuc2_3	Fuc3_1	Fuc3_2	Fuc3_3	Fuc4_1	Fuc4_2	Fuc4_3
0	0.226131	0.226349	0.226458	0.265266	0.268337	0.26761	0.334817	0.31723	0.309453	0.280201	0.272498	0.270608
6	0.251858	0.244299	0.24261	-	-	-	-	-	-	-	-	-
12	0.00490561	0.00490561	0.00490561	0.185196	0.0817239	0.187086	0.282182	0.281328	0.282363	0.139283	0.193009	0.191791
24	0.00490561	0.00490561	0.00490561	0.0298152	0.0277621	0.0231472	0.0802522	0.0826505	0.0845764	0.0553789	0.0573048	0.0484929
48	0.00490561	0.00490561	0.00490561	0.00490561	0.00490561	0.00490561	0.0617017	0.0574865	0.0656444	0.0308327	0.0297971	0.0193863
72	0.00490561	0.00490561	0.00490561	0.00490561	0.00490561	0.00490561	0.00490561	0.00490561	0.00490561	0.00490561	0.00490561	0.00490561
96	0.00490561	0.00490561	0.00490561	0.00490561	0.00490561	0.00490561	0.00490561	0.00490561	0.00490561	0.00490561	0.00490561	0.00490561
120	0.00490561	0.00490561	0.00490561	0.00490561	0.00490561	0.00490561	0.00490561	0.00490561	0.00490561	0.00490561	0.00490561	0.00490561
Acetic acid (g/L)
Time (h)	Fuc 1			Fuc2			Fuc3			Fuc4
	Fuc1_1	Fuc1_2	Fuc1_3	Fuc2_1	Fuc2_2	Fuc2_3	Fuc3_1	Fuc3_2	Fuc3_3	Fuc4_1	Fuc4_2	Fuc4_3
Acetic acid (14.8 min)	Fuc1_1	Fuc1_2	Fuc1_3	Fuc2_1	Fuc2_2	Fuc2_3	Fuc3_1	Fuc3_2	Fuc3_3	Fuc4_1	Fuc4_2	Fuc4_3
0	0	0	0	0	0	0	0	0	0	0	0	0
6	0.384007	0.377547	0.380426	-	-	-	-	-	-	-	-	-
12	0.584079	0.573046	0.602032	0.0709654	0.0395596	0.0748609	0.0530607	0.0999032	0.102879	0.101669	0.0974111	0.104137
24	0.910888	0.863973	0.913477	0.19654	0.182047	0.195814	0.136221	0.133366	0.124728	0.172175	0.15715	0.175369
48	1.34387	1.42732	1.38991	0.269852	0.26315	0.27699	0.189789	0.191919	0.200242	0.231261	0.236269	0.240213
72	1.86813	1.9743	1.90165	0.680039	0.671885	0.774135	0.36315	0.370385	0.380426	0.488483	0.527897	0.510259
96	2.46729	2.30167	2.35819	1.03699	1.02746	1.24549	0.64585	0.694653	0.639995	0.898718	0.943721	0.863828
120	2.59325	2.78947	2.62052	1.30348	1.21338	1.21048	0.949577	0.938858	0.907476	1.21125	1.10617	1.06097
Fuculose (mg/L)
Time (h)	Fuc 1			Fuc2			Fuc3			Fuc4
	Fuc1_1	Fuc1_2	Fuc1_3	Fuc2_1	Fuc2_2	Fuc2_3	Fuc3_1	Fuc3_2	Fuc3_3	Fuc4_1	Fuc4_2	Fuc4_3
0	0	0	0	0	0	0	0	0	0	0	0	0
6	0	0	0	0	0	0	0	0	0	0	0	0
12	25.9682	23.5195	19.6932	26.5579	22.8287	19.0894	17.0603	15.1135	15.4499	15.9429	19.2617	19.9774
24	24.6267	22.7058	31.8899	25.7342	19.407	23.7696	13.9489	20.3896	18.1746	28.654	24.1102	18.9377
48	34.227	34.3878	32.8671	18.2535	29.6069	28.8837	18.8434	17.5215	17.4829	33.2386	30.1331	33.3206
72	33.3202	39.8712	43.5664	-	18.0405	17.9947	45.1058	38.0324	52.761	53.2909	-	47.2088
96	46.3188	43.92	10.8536	30.1246	29.9921	36.3327	43.9041	39.2998	43.9207	-	47.7658	46.6832
